# Supplementary material for: Antiviral Activity of Canine RIG-I against Canine Influenza Virus and Interactions between Canine RIG-I and CIV
Source: Viruses. 2021 Oct 12;13(10):2048. doi: 10.3390/v13102048 (PMC8540569; doi:10.3390/v13102048)
Supplement: Supplementary file 1 [file viruses-13-02048-s001.zip]

Archive with 1 entries (1 files):
- viruses-1395627-supplementary.pdf
